# Supplementary material for: Access to Care and Services Among U.S. Rural Veterans With and Without Disabilities: A National Study
Source: Healthcare (Basel). 2025 Jan 30;13(3):275. doi: 10.3390/healthcare13030275 (PMC11817750; doi:10.3390/healthcare13030275)
Supplement: Supplementary file 1 [file healthcare-13-00275-s001.zip]

Archive with 1 entries (1 files):
- healthcare-3327159-supplementary.pdf
